# Supplementary material for: PEGylated Chitosan Nanoparticles Encapsulating Ascorbic Acid and Oxaliplatin Exhibit Dramatic Apoptotic Effects against Breast Cancer Cells
Source: Pharmaceutics. 2022 Feb 13;14(2):407. doi: 10.3390/pharmaceutics14020407 (PMC8874531; doi:10.3390/pharmaceutics14020407)
Supplement: Supplementary file 1 [file pharmaceutics-14-00407-s001.zip]

Archive with 1 entries (1 files):
- pharmaceutics-1596632-supplementary.pdf
